# Supplementary material for: Assessing past and future COVID-19 vaccine hesitancy in the United States in light of federal policy changes
Source: Health Aff Sch. 2023 Dec 1;1(6):qxad073. doi: 10.1093/haschl/qxad073 (PMC10986238; doi:10.1093/haschl/qxad073)
Supplement: qxad073_Supplementary_Data [file qxad073_Supplementary_Data.zip]

Archive with 2 entries (2 files):
- Appendix R1.docx
- coi_disclosure all.docx
